# Supplementary material for: Characterization of the postsynaptic protein neurogranin in paired cerebrospinal fluid and plasma samples from Alzheimer’s disease patients and healthy controls
Source: Alzheimers Res Ther. 2015 Jul 1;7(1):40. doi: 10.1186/s13195-015-0124-3 (PMC4487851; doi:10.1186/s13195-015-0124-3)
Supplement: Additional 1: Table S1. — Summary of all Ng peptides identified by MS/MS in human brain tissue, CSF and plasma. Microsoft Excel 97–2003 worksheet (.xls). A complete list of all endogenous Ng peptides identified by MS/MS in human brain tissue, CSF and plasma. [file 13195_2015_124_MOESM1_ESM.xls]

## Sheet: Additional Table 1
Additional Table 1. Summary of all Ng peptides identified by MS/MS in human brain tissue, CSF and plasma.
Confirmed	Theoretical	Brain	CSF	Plasma
sequence	mass (Da)
33-75	4081.18		×
38-75	3534.9			×
39-75	3378.8			×
41-75	3184.72		×	×
41-78	3443.8		×
42-75	3053.68			×
43-65	2203.24			×
43-67	2373.35			×
43-75	2982.64	×	×	×
43-78	3241.73		×	×
44-65	2047.14		×
44-67	2217.25			×
44-75	2826.54		×	×
44-76	2913.58		×
44-78	3085.62		×	×
45-75	2698.45		×	×
46-75	2570.35		×	×
46-76	2657.39	×	×
46-78	2829.44	×
48-65	1549.78	×
48-75	2329.17	×	×	×
48-76	2416.21	×	×
48-78	2588.26	×
49-75	2242.14		×	×
52-75	1899.98			×
53-75	1842.96	×
53-76	1929.99	×
All peptides identified in CSF and brain tissue have been published previously [16].
