# Supplementary material for: Characterization of the postsynaptic protein neurogranin in paired cerebrospinal fluid and plasma samples from Alzheimer’s disease patients and healthy controls
Source: Alzheimers Res Ther. 2015 Jul 1;7(1):40. doi: 10.1186/s13195-015-0124-3 (PMC4487851; doi:10.1186/s13195-015-0124-3)
Supplement: Additional 2: Table S2. — Newly formed Ng peptides in plasma incubated with recombinant full-length Ng. Microsoft Excel 97–2003 worksheet (.xls). Plasma samples were depleted of native Ng by three consecutive immunoprecipitations before full-length recombinant Ng (1,000 pg/ml) was added to samples, followed by 24-hour incubation at RT. After the incubation, the samples were analyzed by HI-MS to screen for newly formed Ng peptides. [file 13195_2015_124_MOESM2_ESM.xls]

## Sheet: Additional Table 2
Additional Table 2. Newly formed Ng peptides in plasma incubated with recombinant full-length Ng
Confirmed	Theoretical
sequence	mass (Da)
24-67a	4223.28
33-75a,b	4081.18
39-65a	2599.4
39-67a	2769.5
39-75	3378.8
40-68a	2868.58
43-65	2203.24
43-75	2982.64
44-65a,b	2047.14
44-67	2217.25
44-75	2826.54
45-75	2698.45
46-75	2570.35
48-75	2329.17
Plasma samples were depleted of native Ng by three consecutive immunoprecipitations before full-length recombinant Ng (1000 pg/mL) was added to samples followed by 24 h incubation at RT.
After the incubation the samples were analyzed by HI-MS to screen for newly formed Ng peptides. All peptides had a mass deviation < 40 ppm.
a Peptide have not been confirmed by MS/MS, but sequence matches the epitopes of Ng2 and Ng3.
b Peptide have been confirmed by MS/MS in CSF
